# Supplementary material for: Smooth Muscle Tension Induces Invasive Remodeling of the Zebrafish Intestine
Source: PLoS Biol. 2012 Sep 4;10(9):e1001386. doi: 10.1371/journal.pbio.1001386 (PMC3433428; doi:10.1371/journal.pbio.1001386)
Supplement: Table S1 — Transcriptional profiling identifies genes with increased expression in mlt (1.5-fold or greater). Array signal ratio (mlt:WT) shown in Column C; data are mean of six experiments. Gene expression ratio (mlt:WT) as measured by quantitative PCR, Column D (74 hpf) and E (80 hpf). EST annotation of microarray probe (if different from Genbank accession number, Column B). (XLS) [file pbio.1001386.s018.xls]

## Sheet: sTable 1
Name affymetrix	Genbank acc	array signal mlt/wt (mean)	QPCR mlt/wt 74hpf	QPCR mlt/wt 80hpf	Annotated orthologoues	anot path
Dr.8587.1.A2_at	AL910822	6.01274	2.56	25.4	insulin-like growth factor binding protein 1 (igfbp1a)	TC309845
Dr.8000.1.S1_at	AW232570	5.40179	6.7	23.1	glutathione peroxidase [Danio rerio] similar, GSHPX-GI
Dr.8587.1.A1_at	NM_173283.1	5.16407	2.56	25.4	insulin-like growth factor binding protein 1 (igfbp1a)
Dr.10914.1.A1_at	AW567349	4.80186	5.65	24.3	immunoresponsive gene 1	wz3845.1, wz3845.2
Dr.4275.1.S1_at	BM184009	3.92269	3.27	9.21	trypsinogen
Dr.3581.1.S1_at	BM101561	3.7998			chymotrypsinogen B1
Dr.20934.1.S1_at	AF541952.1	3.06766			trypsin precursor
Dr.10728.1.S1_at	AJ133697.1	3.01302			glucagon polyprotein
Dr.10326.1.S1_at	BC053234.1	2.82745	4.71	13.9	junB (danio) (JunB2)
Dr.22535.1.A1_at	AW203088	2.82385	4.1	13.3	putative transmembrane protein TA-2/ xwig1	AW184075, fj08f03.y1
Dr.6709.1.S1_at	BQ092727	2.82307	1.77	4.74	similar to ES1 protein homolog, mitochondrial precursor (Protein KNP-I)/ HES1
Dr.24216.1.S1_at	NM_131108.1	2.67564			type I cytokeratin [Danio rerio]
Dr.3581.1.S1_a_at	BM101561	2.53656			chymotrypsinogen B1
Dr.4959.1.A1_at	AW019487	2.47999			elastase 1, pancreatic
Dr.22212.1.A1_at	AW019554	2.45595	0.91	3.72	cytochrome P450 3A29, cytochrome P-450 nifedipine oxidase
Dr.737.1.A1_at	BC053154.1	2.35863	10.2	14.2	jun B proto-oncogene, like [Danio rerio] (JunB1)
Dr.22971.1.A1_at	BI892316	2.35105	7.25	3.37	serine-threonine kinase; Qik; belongs to theFTAMPK/SNF1 family	wz3597.1
Dr.12986.3.S1_a_at	BM957279	2.30682			c-fos
Dr.10183.1.S2_at	AW595366	2.25966	3.8	4.54	early growth response 1, krox 24
Dr.12986.2.S1_at	CA787334	2.2444	10.4	6.91	c-Fos
Dr.12986.1.A1_at	BI881979	2.21762	10	4.14	c-fos	fm87c11
Dr.25214.1.A1_at	CD596595	2.20481			25-hydroxyvitamin D3 1alpha-hydroxylase.
Dr.535.1.A1_a_at	AW154740	2.19252			carboxyl-ester lipase
Dr.16052.1.S1_at	CD014176	2.17133			apolipoprotein D
Dr.12986.1.A1_a_at	BI881979	2.11751			c-fos	fm87c11
Dr.4930.1.A1_at	BI476180	2.10425			chymotrypsinogen 1
Dr.23466.1.S1_at	AI974158	2.09828	0.8	4.46	placenta-specific 8
Dr.12733.1.A1_at	BI476083	2.07741			cytochrome P450 2K5	TC270527
Dr.13050.1.S1_at	BI882315	2.06944	0.68	1.74	pleckstrin homology-like domain family A member 2	wz43296.1
Dr.6431.1.S1_at	BC049326.1	2.06853			suppressor of cytokine signaling 3 [Danio rerio]
Dr.22217.1.A1_at	AW019591	2.02714	0.39	1.89	Complement factor H-related 1 - weak sim
Dr.1137.1.A1_at	BI865798	1.97618			ribosomal protein S15a (danio) OR sim to immediate early response 2
Dr.106.1.S1_at	NM_131204.1	1.97099	6	4.84	hsp47
Dr.8238.1.S1_at	NM_131570.1	1.96404			mannose binding-like lectin precursor [Danio rerio]
Dr.1121.1.A1_at	AI331653	1.95786	1.58	8.45	Sim to CD44	fa99e04, wz2485
Dr.535.1.A1_at	AW154740	1.92637			Carboxyl ester lipase [Danio rerio]
Dr.15991.1.S1_at	BM571713	1.9195	3.44	7.23	hypotetical ring finger	wz43082
Dr.7710.1.A1_at	BG727543	1.85651	1.06	3.02	v-ets erythroblastosis virus E26 oncogene homolog 2	wz7104
Dr.12334.1.A1_at	BG729021	1.83343			adipophilin
Dr.22685.1.A1_at	AW233713	1.82954			new- dual specificity phosphatase 2, PAC1	wz5110.2
Dr.16095.1.S1_at	BM534632	1.81741			novel	wz43116
Dr.10130.1.S1_at	BE558041	1.79689	1.78	3.05	fra2	wz17691, wz3694
Dr.25018.1.S1_at	AI545080	1.78924			carboxypeptidase B
Dr.7626.2.S1_at	CD594961	1.77471			6-phosphofructo-2-kinase/fructose-2,6-biphosphatase 3
Dr.6511.1.S1_at	NM_130922.1	1.75826			B-cell translocation gene 2 [Danio rerio]
DrAffx.2.58.A1_at	AL923223	1.7462			Cytochrome P450 24A1, mitochondrial precursor
Dr.1909.1.S1_at	BQ479582	1.73361	1.17	4.55	Ets transcription factor [Mus musculus], E74-like factor 3 [Mus musculus]
Dr.4882.1.S1_at	BQ616989	1.73155			carboxypeptidase A1 (danio rerio),
Dr.4190.1.A1_at	CD015553	1.68364			carboxypeptidase A2 (pancreatic)
Dr.1131.1.A1_at	AI331686	1.67803			hypothetical (see BQ258908)
Dr.10130.2.A1_at	BE201936	1.67327	1.78	3.05	fra2	fl03c12
Dr.6575.1.S1_at	BC049401.1	1.67223	0.91	2.41	CCAAT/enhancer binding protein beta [Danio rerio]
Dr.7469.1.S1_at	AY179345.1	1.668			elastase 2 like [Danio rerio], chymotrypsin C (caldecrin) [Danio rerio]
Dr.1131.2.S1_at	BQ258908	1.66179			hypothetical (see AI331686)	wz4086
Dr.17772.1.A1_at	BQ092423	1.661
Dr.14963.1.A1_at	BM036395	1.65777	0.81	1.7	C type lectin receptor A
Dr.12891.1.A1_at	BI880484	1.65548	0.81	1.55	Ankyrin repeat domain protein 9
Dr.4190.2.S1_at	CD015852	1.64804			2new carboxypeptidase A1 (pancreatic)
Dr.3216.1.A1_at	AW019173	1.63707			DUSP19 protein	wz5412
Dr.839.2.S1_a_at	BI885231	1.61299			????????	wz2925
Dr.26458.1.S1_at	BC053206.1	1.61046	6.46	3.28	Sim to ras-like
Dr.1280.1.A1_at	NM_131887.1	1.60101			CCAAT/enhancer binding protein delta [Danio rerio]
Dr.14282.1.S1_at	BC045371.1	1.59365	2.32	7.66	Activating transcription factor 3
Dr.5005.1.A1_at	AI641461	1.59047			Lamin B1	wz1913
Dr.3563.2.S1_at	CD014488	1.58592			transmembrane 4 superfamily member 4
Dr.24801.1.S1_at	BC042328.1	1.58334			elastase 2 [Danio rerio]
Dr.5765.1.S1_at	BM857992	1.5685
Dr.1082.1.S1_at	NM_153657.1	1.56185			prostaglandin-endoperoxide synthase 2 [Danio rerio], cox-2
Dr.26207.1.A1_at	CD605751	1.56181	0.83	2.88	inhba
Dr.10032.1.S1_at	BQ092022	1.54987	1.79	1.22	new- jun dimerization protein 2
Dr.8150.2.S1_a_at	BC045276.1	1.54859	1.17	0.96	Stat3 protein [Danio rerio]
Dr.22308.1.A1_at	AW076588	1.54313				wz7177.2
Dr.22145.1.A1_at	AW019018	1.53786			Complement component 2 (both ends but one exon in intron)	wz7882
Dr.2363.1.S1_at	BC044160.1	1.52854	2.82	2.28	Transgelin 2 [Danio rerio], 22K smooth muscle cell-specific protein SM22alpha
Dr.7626.1.A1_at	CD014819	1.5226			6-phosphofructo-2-kinase/fructose-2,6-biphosphatase 3	hac25c07
Dr.25093.1.A1_s_at	BE605667	1.5214
Dr.25309.1.A1_at	AW019231	1.52099			carboxypeptidase B	fd61a10, wz9384.1
Dr.2413.1.S1_at	BC045494.1	1.50781	1.54	1.76	Dual specificity phosphatase 1 [Danio rerio]
Dr.17761.1.S1_at	BQ092341	1.50313			thrombospondin 1 precursor
